# Supplementary material for: Mechanical Nitriding of Titanium and Its Alloys as a Feedstock for the Additive Manufacturing of Functionally Graded Materials
Source: Materials (Basel). 2026 Mar 13;19(6):1115. doi: 10.3390/ma19061115 (PMC13027891; doi:10.3390/ma19061115)
Supplement: Supplementary file 1 [file materials-19-01115-s001.zip]

Archive with 1 entries (1 files):
- materials-4176918-supplementary.pdf
